# Supplementary material for: IgA Dysfunction Induced by Early-Lifetime Low-Dose Antibiotics Exposure Aggravates Diet–Induced Metabolic Syndrome
Source: Antibiotics (Basel). 2025 Jun 3;14(6):574. doi: 10.3390/antibiotics14060574 (PMC12189073; doi:10.3390/antibiotics14060574)
Supplement: Supplementary file 1 [file antibiotics-14-00574-s001.zip]

Archive with 1 entries (1 files):
- antibiotics-3628032-supplementary.pdf
